# Supplementary material for: A Phase 2, Single-Arm, Open-Label Clinical Trial on Adjuvant Peptide-Based Vaccination in Dogs with Aggressive Hemangiosarcoma Undergoing Surgery and Chemotherapy
Source: Cancers (Basel). 2023 Aug 22;15(17):4209. doi: 10.3390/cancers15174209 (PMC10486958; doi:10.3390/cancers15174209)
Supplement: Supplementary file 1 [file cancers-15-04209-s001.zip]

Archive with 1 entries (1 files):
- cancers-2437660-supplementary.xlsx
