# Supplementary material for: A Phase 2, Single-Arm, Open-Label Clinical Trial on Adjuvant Peptide-Based Vaccination in Dogs with Aggressive Hemangiosarcoma Undergoing Surgery and Chemotherapy
Source: Cancers (Basel). 2023 Aug 22;15(17):4209. doi: 10.3390/cancers15174209 (PMC10486958; doi:10.3390/cancers15174209)
Supplement: Supplementary file 1 [file cancers-15-04209-s001.zip › cancers-2437660-supplementary.xlsx]

## Sheet: Foglio1
No.	Breed	Age	Sex	Weight	Location	Vaccine administration
1	Labrador retriever	12	mc	25.8	spleen, ruptured	Yes
2	Mixed breed	8	m	30.6	spleen, ruptured	Yes
3	Mixed breed	11	fs	27.2	heart	Yes
4	Mixed breed	9	mc	19.3	spleen, ruptured	Yes
5	Mixed breed	6	mc	27.2	spleen, ruptured	Yes
6	Golden retriever	10	fs	35.5	heart	Yes
7	Cocker spaniel	10	fs	12.9	spleen, not ruptured	Yes
8	Mixed breed	12	fs	27	spleen, ruptured	Yes
9	Boxer	8	fs	33.2	heart	Yes
10	Labrador retriever	9	mc	42.1	heart	Yes
11	Border collie	12	fs	25.6	spleen, ruptured	Yes
12	Beagle	9	m	14	spleen, ruptured	Yes
13	Czechoslovakian wolfdog	5	fs	30.7	heart	Yes
14	Labrador retriever	11	fs	33	spleen, ruptured	Yes
15	German shepherd	11	mc	38.9	spleen, ruptured	Yes
16	Boxer	7	fs	23.3	retroperitoneal	Yes
17	Boxer	9	fs	30.5	heart	Yes
18	Mixed breed	12	fs	21.7	spleen, ruptured	Yes
19	Border collie	10	fs	21	heart	Yes
20	Golden retriever	5	m	31	retroperitoneal	Yes
21	French bulldog	6	mc	11	spleen, not ruptured	Yes
22	Mixed breed	8	fs	26	bone	Yes
23	Boxer	8	m	33	retroperitoneal	Yes
24	American Staffordshire terrier	10	m	31	spleen, not ruptured	Yes
25	English bulldog	9	fs	28	spleen, ruptured	Yes
26	Mixed breed	10	fs	12	spleen, not ruptured	Yes
27	Boxer	7	m	46	retroperitoneal	Yes
28	Mixed breed	7	mc	48	spleen, ruptured	Yes
29	Australian shepherd	6	mc	25.2	heart	No
30	German shepherd	8	m	36.4	spleen, ruptured	No
31	Boxer	7	f	31.8	spleen, ruptured	No
32	Mixed breed	8	fs	34.7	spleen, ruptured	No
33	Mixed breed	10	fs	29.2	spleen, ruptured	No
34	German shepherd	7	m	38	spleen, ruptured	No
35	Mixed breed	10	m	19.5	spleen, ruptured	No
36	Labrador retriever	8	fs	28.4	spleen, ruptured	No
37	Mixed breed	8	f	23.1	spleen, ruptured	No
38	Mixed breed	12	fs	14.2	spleen, not ruptured	No
39	Mixed breed	10	f	35.7	spleen, not ruptured	No
40	Mixed breed	10	m	18	spleen, ruptured	No
41	Maltese	9	m	9	spleen, ruptured	No
42	Labrador retriever	12	m	38	spleen, not ruptured	No
43	Golden retriever	10	fs	32.3	spleen, ruptured	No
44	Labrador retriever	14	fs	26.4	retroperitoneal	No
45	German shepherd	8	fs	37.3	spleen, ruptured	No
46	Beagle	11	mc	12.8	heart	No
47	Boxer	10	mc	32.7	heart	No
48	West Highland white terrier	15	m	8.1	spleen, ruptured	No
49	Mixed breed	13	mc	19.2	spleen, not ruptured	No
50	Border collie	15	fs	17	spleen, ruptured	No
51	Golden retriever	10	m	34.5	spleen, ruptured	No
52	Corso	7	m	42.1	spleen, not ruptured	No
53	Boxer	9	mc	33.4	retroperitoneal	No
54	Great Dane	3	m	60	bone	No
55	Golden retriever	9	m	30.3	bone	No
56	Australian shepherd	6	mc	25.2	heart	No
57	Boxer	8	m	31.2	retroperitoneal	No
58	Segugio italiano	12	mc	19.5	heart	No
59	German shepherd	11	fs	36.3	spleen, ruptured	No
60	Mixed breed	9	m	19	spleen, ruptured	No
